# Supplementary material for: Repeat sprint fatigue and altered neuromuscular performance in recreationally trained basketball players
Source: PLoS One. 2023 Jul 17;18(7):e0288736. doi: 10.1371/journal.pone.0288736 (PMC10351699; doi:10.1371/journal.pone.0288736)
Supplement: S1 File — (XLSX) [file pone.0288736.s001.xlsx]

## Sheet: Sheet1
ID	%_maintained	%_maintained_class	Time_Point	BW [KG]	Jump Height (Imp-Mom) [cm]	Countermovement Depth [cm]	Eccentric Unloading Impulse [N s]	RSI-modified [m/s]	Eccentric:Concentric Mean Force Ratio [%]	Contraction Time [ms]	Eccentric Braking RFD [N/s]	Eccentric Deceleration Impulse [N s]	Eccentric Deceleration RFD [N/s]	Eccentric Duration [ms]	Eccentric Mean Force [N]	Eccentric Peak Force [N]	Eccentric Peak Velocity [m/s]	Force at Zero Velocity [N]	Peak Power [W]	Concentric Duration [ms]	Concentric Mean Force [N]	Concentric Peak Velocity [m/s]	Eccentric Peak Power [W]	Contact Time [s]	DJ_Jump Height (Imp-Mom) [cm]	RSI (JH (Flight Time)/Contact Time) [m/s]	Eccentric Mean Braking Force [N]	Eccentric Mean Deceleration Force [N]	Positive Impulse [N s]
1	87.84	0	3	81.44	40.5	-32.5	-87.6	0.54	48	824	3684	87.6	5076	560	799	1685	-1.08	1679	4891	264	1669	2.91	1099	0.356	45.4	1.31	917.6	1301.2	613.9
1	87.84	0	2	81.36	37.5	-26.8	-73.2	0.45	48	851	3019	73.2	4073	597	798	1512	-0.9	1509	5092	254	1664	2.81	876	0.351	37.2	1.17	900.8	1216	592.5
1	87.84	0	1	81.46	45.8	-35.3	-93.4	0.57	46.5	845	4094	93.5	6807	580	800	1871	-1.15	1865	5126	265	1721	3.08	1265	0.428	50.2	1.12	923	1396.1	637.4
2	97.09	1	3	75.63	36.8	-31.2	-118.1	0.54	47.5	660	8643	117.9	9633	413	743	2066	-1.56	2038	3879	247	1564	2.8	2146	0.394	51.3	0.95	1047	1620.5	603.7
2	97.09	1	2	75.62	35.4	-31.8	-116.1	0.51	48.9	681	7239	116.1	9335	426	743	2013	-1.54	1994	3797	255	1520	2.76	1921	0.394	47.6	0.95	933.9	1606.5	599.4
2	97.09	1	1	75.63	40.2	-33.2	-112	0.56	47.1	698	7492	112.1	9423	445	743	2032	-1.48	2019	4031	252	1581	2.91	1881	0.394	55.6	1.04	982.5	1566.1	617.4
3	95.46	0	3	76.87	56.2	-37.3	-132.9	0.81	42.2	696	8456	132.9	9925	450	755	2160	-1.73	2160	5799	246	1789	3.4	2321	0.441	65.7	1.27	1078.7	1689.9	754.1
3	95.46	0	2	76.79	56.4	-37.1	-139	0.85	41.8	678	9308	138.8	11490	435	754	2255	-1.81	2253	5873	242	1807	3.4	2632	0.375	67	1.49	1089.3	1810.7	763
3	95.46	0	1	76.66	56.2	-35.5	-129.4	0.85	41.2	678	8896	129.6	9921	443	754	2161	-1.69	2161	5773	236	1829	3.39	2260	0.35	63.8	1.56	1095.4	1661.4	761.4
4	97.82	1	3	71.92	38.9	-30.6	-109.5	0.67	44.2	605	6855	109.7	6716	383	707	1774	-1.52	1770	4216	221	1599	2.85	1682	0.405	49.8	1.03	944.3	1397.2	557.8
4	97.82	1	2	71.98	40	-32.5	-102.8	0.63	46.1	658	6185	102.6	6645	414	707	1766	-1.43	1757	4229	244	1533	2.9	1508	0.458	46.7	0.83	913.8	1349.3	559
4	97.82	1	1	72.07	42.3	-33.2	-105.7	0.65	45.7	663	6065	105.6	7330	418	708	1825	-1.47	1809	4342	245	1551	2.98	1639	0.433	48.6	0.9	885.7	1410.7	565.8
5	98.5	1	3	66.42	23.2	-26	-83.8	0.35	56.1	694	5110	84	4730	418	653	1407	-1.26	1389	2529	276	1166	2.25	1194	0.369	23.8	0.67	843	1181.9	418.7
5	98.5	1	2	66.53	24.4	-27.8	-85.9	0.35	55.6	715	4915	85.9	5028	438	653	1433	-1.29	1424	2591	277	1176	2.3	1262	0.363	26.7	0.7	843.2	1209.7	413.2
5	98.5	1	1	66.63	21.8	-26.5	-84.2	0.34	56.4	687	5118	84	5022	415	654	1423	-1.26	1415	2419	272	1160	2.19	1241	0.405	21	0.49	850.6	1206.2	402
6	98.56	1	3	74.72	37	-32.7	-112.3	0.53	48.7	686	6348	112.4	6564	427	734	1773	-1.5	1771	4163	259	1508	2.82	1762	0.302	37.9	1.09	952.9	1439.1	560.3
6	98.56	1	2	74.79	34.3	-33.4	-116.4	0.47	50.1	688	6019	116.6	7091	424	735	1803	-1.56	1798	3935	264	1467	2.74	1855	0.269	34.8	1.08	887.1	1506.4	543.7
6	98.56	1	1	74.83	36.3	-36.2	-111.3	0.45	51.3	776	5372	111.5	5859	491	735	1736	-1.49	1729	3972	285	1432	2.8	1642	0.313	32.2	0.86	924.6	1389.8	548.9
7	96.78	1	3	73.99	35.5	-46	-111	0.44	54.8	851	3837	111.3	3453	527	727	1618	-1.5	1615	3478	323	1327	2.77	1385	0.522	44.1	0.7	858.6	1158.2	582.5
7	96.78	1	2	74.01	35.9	-44.1	-112.1	0.44	54.3	818	3996	112	3622	497	726	1599	-1.51	1595	3542	321	1337	2.77	1389	0.536	42.7	0.69	863.6	1191.8	573.1
7	96.78	1	1	74.14	38.2	-43.3	-107.4	0.46	53.5	821	4231	107.5	4671	503	728	1751	-1.45	1750	3710	318	1362	2.87	1350	0.485	43.1	0.81	833.6	1218.7	581
8	93.98	0	3	67.37	45	-28.1	-96.7	0.73	41.7	616	7600	96.8	9269	401	662	1849	-1.44	1849	4555	215	1589	3.08	1608	0.425	48.6	1.01	866.9	1411.4	588.7
8	93.98	0	2	67.49	42.9	-28.7	-100.2	0.72	41.8	598	7939	100.3	9772	387	664	1913	-1.48	1912	4517	210	1589	3.03	1672	0.405	43.7	0.99	869.9	1441.8	588.4
8	93.98	0	1	67.55	47.7	-30.1	-91.7	0.74	41.9	651	6710	91.5	8043	427	663	1809	-1.36	1809	4699	224	1585	3.16	1376	0.431	55.9	1.09	860.4	1302.2	599.5
9	96.42	0	3	70.61	42.5	-28.3	-110.7	0.75	41.6	584	11289	110.4	11663	375	694	2080	-1.57	2080	4574	209	1667	3	2003	0.319	48.1	1.32	1132.7	1612.2	605.7
9	96.42	0	2	70.6	42.1	-31.9	-108.7	0.66	44.2	645	7861	108.4	8872	413	693	1905	-1.54	1898	4451	232	1567	2.99	1796	0.351	47.7	1.24	974.6	1486.5	593.2
9	96.42	0	1	70.6	44.6	-31.8	-107.9	0.68	43.9	667	7947	107.9	8527	432	694	1865	-1.53	1861	4544	235	1579	3.05	1757	0.387	51.2	1.18	1001.4	1478.4	595.2
10	92.77	0	3	90.87	22.9	-33	-107.9	0.29	57.9	831	3998	108.1	4435	535	892	1753	-1.19	1740	3639	296	1540	2.31	1370	0.564	38	0.51	1018	1456	556.9
10	92.77	0	2	90.77	25.4	-32.7	-108	0.33	56.4	804	4460	107.9	4497	510	891	1786	-1.19	1768	3945	294	1579	2.42	1389	0.55	34.8	0.5	1054.7	1441.7	567.6
10	92.77	0	1	91.08	28	-38.4	-111.5	0.31	59.3	934	3086	111.6	3397	586	894	1675	-1.22	1663	4002	347	1507	2.5	1371	0.582	37.8	0.52	986.7	1382.2	590
11	98.02	1	3	102.39	25.5	-29.7	-138.7	0.36	55.1	741	7811	139	9395	463	1006	2379	-1.36	2369	4150	278	1826	2.44	2131	0.215	38.8	1.48	1256.9	1959.8	701.8
11	98.02	1	2	102.5	27.4	-31.8	-147.7	0.39	55.5	744	7314	147.7	8569	451	1007	2336	-1.44	2322	4267	292	1815	2.49	2281	0.246	39.6	1.35	1208.5	1963	738.9
11	98.02	1	1	102.74	23.6	-33.9	-129.1	0.31	59.3	831	5419	129.1	6654	513	1009	2199	-1.26	2196	3909	318	1704	2.38	1699	0.372	34.8	0.79	1182	1726.6	678.8
12	94.19	0	3	75.96	41.7	-28.3	-96.3	0.64	42.7	666	6875	96.4	9335	450	746	1994	-1.27	1993	4843	216	1750	2.97	1430	0.311	44.8	1.23	933.5	1460.1	432.3
12	94.19	0	2	76.06	40	-29.4	-89.2	0.56	44.4	731	5647	89.3	7941	505	747	1882	-1.17	1881	4636	227	1685	2.91	1250	0.331	45.8	1.16	915.1	1368.5	511.8
12	94.19	0	1	76.13	43.4	-32.2	-95.5	0.58	45.6	759	5383	95.5	6734	510	748	1807	-1.25	1801	4842	249	1639	3.02	1326	0.34	46.6	1.14	934.2	1355.9	524.7
13	96.92	1	3	70.21	45.1	-32.8	-110	0.69	44.8	682	7841	110.1	9121	438	690	1930	-1.57	1919	4561	244	1543	3.09	1903	0.22	45.7	1.78	942.2	1501.6	608.6
13	96.92	1	2	70.29	44.1	-34.5	-112.9	0.63	46.3	716	7631	112.7	9733	458	690	1966	-1.61	1942	4365	258	1492	3.07	2002	0.207	49	1.94	932.1	1561.6	603.8
13	96.92	1	1	70.3	48.3	-34.1	-108.3	0.73	44.6	716	7159	108.3	8953	464	691	1932	-1.54	1911	4670	252	1548	3.18	1784	0.236	49.9	1.91	909.2	1479.1	631.8
14	96.98	1	3	88.91	32.1	-29.7	-114.9	0.45	49.7	702	6666	114.7	8566	449	873	2112	-1.29	2093	4494	253	1760	2.63	1734	0.365	36.1	0.88	1053.7	1671.7	624.1
14	96.98	1	2	88.93	36.2	-33.2	-109.6	0.45	50.3	791	5269	109.4	7887	517	873	2123	-1.23	2107	4757	274	1737	2.78	1555	0.33	39.3	1.04	997.6	1570.1	652.1
14	96.98	1	1	89.06	34.7	-38.2	-90.9	0.34	54.6	992	3315	90.6	4210	673	874	1898	-1.02	1896	4467	319	1601	2.74	1027	0.422	39.3	0.78	958.7	1250.1	614.3
15	92.74	0	3	67.34	32.5	-24.2	-87.6	0.61	43	582	8075	87.9	9852	389	663	1871	-1.3	1871	3661	192	1543	2.64	1352	0.299	38.9	1.2	866.4	1373.1	525.9
15	92.74	0	2	67.44	33.6	-23.5	-86.3	0.6	42.7	590	8566	86.4	10362	396	663	1916	-1.28	1916	3701	194	1552	2.68	1330	0.276	36.3	1.34	890.8	1378.4	522.5
15	92.74	0	1	67.38	35.9	-23.5	-87.6	0.65	42	577	9116	87.7	10577	382	663	1938	-1.3	1938	3838	194	1577	2.75	1415	0.248	38.6	1.52	925.9	1383.2	526.8
16	96.44	0	3	63.47	35.8	-35.3	-72.6	0.48	49	803	3646	72.5	4924	544	623	1527	-1.14	1527	3279	258	1272	2.75	884	0.417	40.3	0.8	730.8	1011.5	482.6
16	96.44	0	2	63.51	34.8	-39	-87.4	0.48	49.8	782	4329	87.2	5307	519	623	1606	-1.38	1602	3162	263	1253	2.73	1183	0.426	39.6	0.82	753.2	1097.1	485.5
16	96.44	0	1	63.51	36.4	-39.9	-82.3	0.46	51.4	843	3572	82	5275	555	623	1538	-1.3	1537	3134	288	1212	2.77	1107	0.436	37.9	0.73	720.7	1096.3	505.3
17	97.6	1	3	82.42	33.4	-28.2	-101.8	0.51	47.6	669	6725	101.6	8056	434	809	2016	-1.23	2016	4310	236	1702	2.69	1409	0.489	38.2	0.66	992.5	1485.5	645.8
17	97.6	1	2	82.55	35.1	-29.7	-102.7	0.49	48.5	722	5944	102.3	7471	471	810	1972	-1.24	1971	4417	252	1669	2.76	1399	0.513	38.5	0.63	976.7	1467.1	656
17	97.6	1	1	82.77	34.5	-30.1	-104.1	0.49	48.5	707	5778	104.4	7030	459	814	1933	-1.26	1932	4382	248	1679	2.73	1415	0.493	38	0.67	975.1	1464.3	649.1
18	97.18	1	3	82.38	40.9	-29.5	-108.1	0.6	44	680	7966	108	10763	455	809	2232	-1.31	2232	4804	225	1842	2.94	1669	0.372	41.3	1.02	1044.6	1620.4	645.6
18	97.18	1	2	82.41	40.5	-29.6	-113.8	0.61	44.4	680	8516	113.5	12289	450	809	2304	-1.38	2299	4716	230	1823	2.93	1887	0.397	43.1	0.94	1043.7	1733.4	649.2
18	97.18	1	1	82.42	38	-30.2	-94.6	0.5	45.9	763	6305	94.6	9608	529	810	2140	-1.15	2140	4464	235	1764	2.84	1345	0.392	43.3	0.97	1003.3	1489.2	615.3
19	93.85	0	3	93.58	39.8	-44.3	-141.2	0.46	53.2	859	5454	140.6	6312	536	918	2237	-1.51	2233	4786	323	1726	2.91	1863	0.572	42.6	0.69	1091	1592.6	751.7
19	93.85	0	2	93.59	38.7	-43.2	-129.7	0.43	53.6	892	4890	129.6	5921	569	919	2161	-1.39	2158	4674	324	1714	2.86	1647	0.572	40.5	0.66	1078	1536.2	730.5
19	93.85	0	1	93.68	44.7	-42.9	-120.2	0.47	51.2	940	4565	120	5510	624	919	2153	-1.28	2153	5228	315	1797	3.05	1463	0.565	41.9	0.72	1095.8	1455.8	764.1
20	86.36	0	3	87.54	33.7	-35.8	-92.2	0.38	53	927	4412	92	7018	633	859	1984	-1.05	1959	4314	295	1624	2.73	1319	0.512	33.8	0.63	1002.6	1438.6	538.4
20	86.36	0	2	87.56	29.1	-35.1	-106.5	0.33	55.9	872	4869	106.4	5808	564	860	1988	-1.22	1986	3900	308	1537	2.56	1298	0.558	26.7	0.48	1020.6	1405.8	612.5
20	86.36	0	1	87.58	36.4	-36.5	-121.1	0.45	51.3	827	6476	121.2	10017	542	860	2324	-1.38	2308	4571	285	1677	2.84	1880	0.472	43.4	0.79	1054.8	1696.5	683.8
21	95.59	0	3	60.19	25.7	-37.9	-80.8	0.3	59.3	839	2704	80.8	2480	507	591	1167	-1.34	1166	2291	332	996	2.36	1014	0.349	27.1	0.63	671.7	938.4	401.8
21	95.59	0	2	60.26	26.9	-37.2	-83.2	0.32	58.4	830	3038	82.9	3274	502	591	1243	-1.38	1241	2415	328	1013	2.41	1127	0.403	31.7	0.62	677.7	1007.8	345.7
21	95.59	0	1	60.3	27.6	-40.7	-82.7	0.32	59.3	886	3075	82.6	3152	542	592	1255	-1.37	1250	2441	344	999	2.44	1079	0.31	27.6	0.74	725.5	987.3	408.6
22	97.32	1	3	75.21	44.5	-37	-125.9	0.74	44.6	649	7311	125.6	10636	408	739	2180	-1.67	2160	4514	241	1658	3.04	2200	0.261	54.6	1.7	912.1	1671.8	689.8
22	97.32	1	2	75.12	43.4	-39.1	-127.7	0.67	46.6	691	6947	127.8	9066	433	738	2093	-1.7	2058	4487	258	1585	3.01	2150	0.283	50.5	1.46	944.1	1611.9	669
22	97.32	1	1	75.24	45	-39.2	-123.5	0.71	45.6	692	6815	123.4	9361	439	739	2128	-1.64	2113	4517	253	1620	3.05	2011	0.275	55	1.64	925.8	1577	683.2
23	97.47	1	3	69.42	37.6	-24.5	-85.1	0.62	41.5	612	7606	85.3	10908	417	683	1938	-1.23	1938	4147	195	1649	2.81	1366	0.204	49.5	1.88	851.9	1410.9	531.3
23	97.47	1	2	69.4	40.3	-28.7	-84.8	0.57	44.6	703	5921	84.9	8430	474	682	1808	-1.22	1807	4083	229	1529	2.91	1256	0.283	41.3	1.3	857.9	1314.9	540.5
23	97.47	1	1	69.33	42.2	-29.1	-77.7	0.57	44.2	733	4683	77.8	7870	501	681	1766	-1.12	1764	4147	231	1540	2.95	1110	0.293	42	1.27	786.8	1242.9	539.4
24	93.89	0	3	81.79	21.4	-34.6	-113.2	0.26	64.1	853	4350	113.3	3391	481	803	1551	-1.38	1534	2832	372	1252	2.2	1487	0.632	21.2	0.31	986.8	1327.8	536.6
24	93.89	0	2	81.77	20.9	-33.5	-110.1	0.26	64.4	840	4375	110	3292	466	803	1549	-1.35	1505	2922	373	1246	2.2	1417	0.644	20.9	0.33	992.5	1318.2	529.6
24	93.89	0	1	81.79	23.1	-34.2	-113	0.28	62.8	830	4817	112.7	4041	463	802	1642	-1.38	1615	2989	367	1277	2.27	1496	0.631	22.9	0.34	989.8	1364.1	541.3
25	95.94	0	3	77.28	35	-30.8	-116.5	0.54	46.4	656	8066	116.2	9618	425	759	2040	-1.51	2039	3939	231	1634	2.73	2036	0.466	39.9	0.69	1033.1	1624.2	592.8
25	95.94	0	2	77.48	34.5	-31.7	-113.7	0.51	48.3	694	7472	113.6	9696	447	761	2048	-1.47	2039	3877	247	1578	2.73	1874	0.439	43.2	0.78	998.1	1617.6	602.5
25	95.94	0	1	77.6	37.9	-35	-105.2	0.49	48.3	772	6114	104.9	7865	513	762	1989	-1.36	1986	4040	259	1577	2.83	1525	0.431	45.9	0.87	969.3	1433.8	594.3
